# Supplementary material for: LncRNA modulates Hippo-YAP signaling to reprogram iron metabolism
Source: Nat Commun. 2023 Apr 20;14:2253. doi: 10.1038/s41467-023-37871-5 (PMC10119135; doi:10.1038/s41467-023-37871-5)
Supplement: Supplementary file 4 — Source Data [file 41467_2023_37871_MOESM4_ESM.xlsx]

## Sheet: Figure 1
	Figure 1c	EV	WT	5SA-YAP	S94A-YAP												Figure 1l	MCF7				MDA-MB-468
		1.01245	0.520562	0.398025	1.20141													shCTL	sh-1	sh-2		shCTL	sh-1	sh-2
		0.987149	0.70151	0.470417	1.115													0.908203	1.77395	1.91797		1.06241	1.39722	1.77073
		0.969866	0.516173	0.457002	0.995856													1.11144	1.85107	1.86818		1.07174	1.48087	1.7803
																		0.980357	1.69794	1.97501		0.86585	1.67102	1.69141
	Figure 1h		Loc729013		Loc645249		Loc653160		LINC00467		PACRG-AS1		DNAJB8-AS1
		Ctrl	si#1	si#2	si#1	si#2	si#1	si#2	si#1	si#2	si#1	si#2	si#1	si#2
		0.953759	1.88904	1.86162	1.29897	1.19366	0.848846	1.12494	0.945927	0.977047	0.662141	1.03731	0.756228	0.994555			Figure 1m	sh-CTL		LncRIM-sh1		LncRIM-sh2
		1.0467	1.95396	1.95839	1.12418	1.19416	1.04895	1.2326	0.808846	1.02921	0.570783	0.927688	0.875332	1.03343				Ctrl	FAC	Ctrl	FAC	Ctrl	FAC
		0.983793	1.80865	1.76879	1.18342	1.14868	1.16359	1.20753	0.907191	1.10364	0.792343	0.971267	1.04317	1.20935				204	333	108	165	96	169
																		188	379	91	174	83	158
																		190	320	110	160	92	176
	Figure 1g		Ctrl	FAC	DFO		Figure 1i	T(n=98)	N(n=36)		Figure 1j	months	LncRIM high	LncRIM low
		SNHG6	1	1.19023	0.3614			0.013697	0.0159533			58	0
		ARRDC3-AS1	1	0.95914	0.40801			0.126745	0.0105985			55	0
		LOC7299506	1	0.95976	0.40504			0.211686	0.018453			54	0				Figure 1n	EV		LncRIM
		LOC84856	1	0.74627	0.80155			0.0908733	0.0216423			8	1					Ctrl	DFO	Ctrl	DFO
		LEF1-AS1	1	0.83727	0.50588			0.0203335	0.0250334			48	0					189	43	286	149
		C1orf213	1	0.77699	0.54514			0.146604	0.015625			53	0					173	52	312	152
		Clorf126	1	0.72202	0.57261			0.104386	0.0144779			53	0					177	61	291	136
		LOC728175	1	1.34616	0.54724			0.02836	0.151774			54	0
		PCOLCE-AS1	1	1.56406	1.23784			0.0138882	0.0463914			52	0
		PSMG3-AS1	1	1.41065	0.85909			0.0255594	0.0225614			46	1				Figure 1p		sh-CTL			LncRIM-sh1			LncRIM-sh2
		TAPTF-AS1	1	1.44574	0.72318			0.0612138	0.019915			48	0					LncRIM	1.06192	1.03288	0.911725	0.452713	0.573025	0.488581	0.440334	0.542115	0.428293
		LOC439990	1	1.27938	0.73454			0.0940779	0.135842			53	0					TFR1	1.06437	0.907519	1.03527	0.641713	0.68302	0.687771	0.76313	0.70107	0.642262
		FLJ14107	1	0.28176	0.66684			0.0409498	0.0308198			51	0					DMT1	0.747425	1.49485	0.895025	0.626588	0.664343	0.547147	0.524858	0.528509	0.559264
		CLLU1	1	0.38752	1.36238			0.0245182	0.00921418			51	1					TF	1.09936	0.899171	1.01162	0.700602	0.744685	0.649169	0.66281	0.715323	0.605696
		RNASEH2B-AS1	1	0.64458	1.12444			0.0785633	0.026278			46	1					FTH1	0.977162	0.970412	1.05458	1.03288	1.04006	1.06192	1.30737	0.937357	0.924452
		CXORF28	1	0.54772	1.3411			0.0476956	0.0154099			48	1					FTL	1.11729	0.952638	0.939523	1.32869	1.03526	0.737135	1.10957	1.29235	1.06437
		DPYD-AS1	1	0.90423	2.77845			0.0301855	0.0629347			51	0					IRP1	1.12246	1.0473	0.850669	1.26284	0.892962	1.06191	1.30737	0.880668	0.905427
		SNHG1	1	1.14476	1.48219			0.0341967	0.00247218			48	0					IRP2	1.09429	0.559935	0.819792	0.67987	0.708741	0.643196	1.217	0.884743	0.501155
		LOC728040	1	0.98693	1.29633			0.107321	0.0252075			52	0					FPN	1.39797	0.952638	0.946058	0.823591	0.952528	0.806642	0.486327	1.32797	0.805632
		PAR-SN	1	1.24433	1.32834			0.0973956	0.00620683			51	0					HEPH	1.12506	1.15669	0.768438	2.12874	1.18099	0.185565	1.14076	1.33793	1.18921
		LOC643441	1	1.24319	1.38318			0.0480274	0.0188407			46	0					hepcidin	1.23114	1.31646	0.97716	1.23203	1.16205	1.11471	1.17644	1.23685	0.601513
		LOC728012	1	1.24142	1.37533			0.214641	0.0130483			50	0
		ASAP1-IT1	1	0.89432	1.628			0.0493776	0.0246888			47	0
		CFLAR-AS1	1	1.24461	1.78018			0.0349152	0.0275845			47	0
		DNATB8-AS1	1	3.22154	0.61528			0.174343	0.0264608			48	0				Figure 1q		Cytoplasm			Nuclear
		ZRANB2-AS1	1	3.0176	1.24681			0.0921418	0.0224055			50	0					GAPDH	91.5076	88.765	90.6359	8.49242	11.235	9.3641
		LOC653160	1	3.40163	0.67154			0.0703162	0.104386			48	0					XIST	5.40287	5.58276	5.88235	94.5971	94.4172	94.1176
		Loc100128682	1	2.41803	1.27788			0.0293601	0.00575886			47	0					LncRIM	88.6359	86.4294	82.2278	11.3641	13.5706	17.7722
		LOC728724	1	2.10917	1.07936			0.0579117	0.0211969			46	0
		Clorff126	1	1.8494	0.92131			0.0625	0.0041577			46	0
		LOC729013	1	2.60754	0.53647			0.0241807	0.0117597			48	0
		LOC645249	1	2.46269	0.55665			0.120742	0.00968522			39	1
		LINC00467	1	3.12448	0.75916			0.029977	0.000300572			44	0
		PACRG-AS1	1	3.39292	0.68245			0.148651	0.00439476			43	0
								0.0785633	0.00247218			37	1
								0.0629347	0.0252075			47	0
								0.0647041				52	1
								0.0310341				20	1
								0.0339605				9	1
								0.0337259				14	1
								0.146604				76	0
								0.114229				23	0
								0.164938				40	1
								0.0665231				11	1
								0.108819				16	1
								0.0167465				30	0
								0.213444				14	1
								0.142595				43	1
								0.0903663				56	0
								0.0540336				60		0
								0.0669858				60		0
								0.0480274				59		0
								0.0698305				64		0
								0.179244				54		0
								0.0575117				60		0
								0.0128686				59		0
								0.0579117				55		0
								0.0204749				59		0
								0.0607909				61		0
								0.0853775				50		0
								0.17				51		0
								0.118415				75		0
								0.17337				80		0
								0.0825795				78		0
								0.0679209				78		0
								0.0310341				76		0
								0.0567199				50		1
								0.0518325				66		1
								0.0973956				30		1
								0.0633725				40		1
								0.0620683				36		1
								0.128686				17		1
								0.26278				68		0
								0.149312				80		0
								0.267943				79		0
								0.0145786				80		0
								0.0567199				81		0
								0.0115978				77		0
								0.00754638				77		0
								0.114382				75		0
								0.0179484				80		0
								0.122427				76		0
								0.00652412				68		1
								0.0110485				79		0
								0.0633725				76		0
								0.132304				75		0
								0.122427				79		0
								0.0940779				87		0
								0.0213444				75		0
								0.214641				78		0
								0.132304				74		0
								0.118415				74		0
								0.114382				78		0
								0.0915054				65		0
								0.0547879				75		0
								0.15822				78		0
								0.114382				80		0
								0.167465				58		0

## Sheet: Figure 2
	Figure 2a							Figure 2b																					Figure 2i									Figure 2k	EV	LncRIM			Figure 2m
																																							0.591	0.111
																																							0.684	0.169
																																							0.598	0.23
																				Figure 2d		GAPDH			LncRIM														0.867	0.268
																					EV	0.602904	1.08674	1.52626	1.00347	0.99654	0.948954												0.886	0.283
																					SFB-NF2	0.702222	0.582367	0.476319	3.08442	3.98616	3.79243
	Figure 2f		LncRIM(red)	NF2(green)			Figure 2g									Figure 2h
		0	0.667	0
		0.08286	0.046	3.475
		0.16573	6.094	4.537
		0.24859	3.431	38.637
		0.33146	35.841	2.045
		0.41432	35.222	70.503
		0.49719	52.158	32.286
		0.58005	83.32	83.286
		0.66291	45.527	119.976
		0.74578	51.558	81.769
		0.82864	33.392	111.255
		0.91151	31.665	97.266
		0.99437	16.06	65.589
		1.07724	85.951	125.072
		1.1601	23.417	6.608
		1.24296	41.776	60.67
		1.32583	59.488	106.354																									Figure 2o										Figure 2p		LncRIM-KD							Figure 2q
		1.40869	47.158	114.188																																				sh-CTL	EV	FL	S1	S2	S3
		1.49156	93.302	129.905																																				1.05895	2.41857	0.749703	2.02005	3.27319	2.42948
		1.57442	66.918	170.719																																				1.03338	2.5705	0.978832	1.08287	2.26455	2.94058
		1.65729	79.024	210.237																																				0.90767	2.52435	1.07524	1.03338	2.21862	2.08414
		1.74015	83.327	233.136
		1.82301	100.449	224.388
		1.90588	136.262	250.904
		1.98874	150.85	231.052
		2.07161	176.147	240.908
		2.15447	173.334	255
		2.23733	118.034	241.933
		2.3202	152.544	161.98
		2.40306	169.01	82.109
		2.48593	144.88	93.564
		2.56879	96.219	99.173
		2.65166	102.379	65.437
		2.73452	122.66	72.359
		2.81738	128.357	21.406
		2.90025	110.726	39.748
		2.98311	108.269	15.508
		3.06598	110.988	0
		3.14884	141.306	4.178
		3.23171	141.724	17.361
		3.31457	109.455	20.287
		3.39743	90.838	3.767
		3.4803	86.456	0.381
		3.56316	63.115	0.809

## Sheet: Figure 3
	Figure 3a													Figure 3b											Figure 3c
	Figure 3d		Scramble			YAP-sh1			YAP-sh2
		EV	1.20581	0.907519	0.913831	0.507097	0.552623	0.619854	0.657858	0.568438	0.632878
		LncRIM	1.53793	1.64972	1.7913	0.620188	0.543367	0.712025	0.676606	0.517902	0.726986
	Figure 3e		Scramble			YAP-sh1			YAP-sh2
		EV	0.961483	1.08172	0.961483	0.583714	0.647671	0.723635	0.59539	0.652176	0.668171
		LncRIM	1.56868	1.73049	1.79682	0.638754	0.591862	0.51883	0.556068	0.522439	0.477421
	Figure 3f		Scramble			YAP-sh1			YAP-sh2
		EV	0.933416	1.06431	1.00227	1.51778	1.33991	1.321	1.57075	1.42064	1.36896
		LncRIM	0.639785	0.540139	0.68746	1.32888	1.32922	1.36457	1.38352	1.4209	1.45314
																Figure 3l								Figure 3m		Scramble			IRP2-KD
	Figure 3g							Figure 3h	Scramble	LncRIM	sh-YAP+LncRIM	sh-YAP+LncRIM+Flag-YAP													Vector	0.925242	0.965586	1.10917	1.32232	1.50598	1.44726
									1.03466	0.353051	2.08485	0.432082													LncRIM	0.720254	0.659181	0.727085	1.07696	1.04952	0.854378
									0.893353	0.325516	2.35101	0.518761													Flag-YAP	0.670851	0.707395	0.728442	0.841119	0.86631	0.890377
									1.01813	0.434676	1.74435	0.467739													LncRIM+Flag-YAP	0.63821	0.54194	0.482933	0.774671	0.765321	0.700254
								Figure 3j		IgG			anti-TEAD4
									DMT1	0.038737	0.0306038	0.0216402	0.486279	0.406086	0.85255
									ACTB	0.0493727	0.0332583	0.0429814	0.037159	0.0316831	0.039826
								Figure 3k	DMT1-promoter		DMT1-mutant-promoter
									EV	5SA-YAP	EV	5SA-YAP
									0.8868	5.76028	1.18964	1.01451
									1.05594	6.81059	0.884819	1.24151
									1.11763	7.02411	0.730765	1.23801

## Sheet: Figure 4
	Figure 4a							Figure 4b								Figure 4c	FAC(μM)	0	100	200	400	500			Figure 4h								Figure 4i
																		0.974903	1.31342	2.36744	2.30271	1.17555
																		0.780965	1.34102	2.17849	1.96337	1.12766
																		0.937294	1.43895	2.38139	2.13904	1.02912
																Figure 4d	DFO(μM)	0	5	10	40	100
																		1.16473	0.795536	0.482968	0.493116	0.273573
																		0.858565	0.926588	0.41466	0.473573	0.438303
																		1.14403	0.831401	0.641298	0.524858	0.3405
																Figure 4e	PGL4	pGL4+YAP-5SA	LncRIM-promoter	LncRIM-promoter+YAP-5SA
																	0.92616	1.46505	2.53737	6.36929
																	0.987723	0.950364	2.33303	4.87079
																	1.08612	0.869856	2.11415	5.42588
																Figure 4f		IgG			TEAD4
																	LncRIM	0.503428	0.262403	0.406086	1.23958	1.12495	1.7289
																	ACTB	0.118245	0.0883795	0.101521	0.248248	0.170738	0.185547
																Figure 4g		GAPDH			LncRIM
																	Vector	1.03527	1.07177	0.90125	0.897093	1.08925	1.02337
																	NF2	0.702222	0.829319	0.790041	1.97702	2.19634	2.27531
																	Vector+FAC	1.68179	1.30527	1.58008	1.02337	0.743977	0.770213
																	NF2+FAC	0.965936	1.34076	1.11729	13.0261	14.963	13.2998
[truncated: 3 more columns]

## Sheet: Figure 5
	Figure 5b		sh-CTL					LncRIMsh#1					LncRIMsh#2							Figure 5f										Figure 5g	CTGF	sh-CTL	LncRIMsh#1	LncRIMsh#2		CYR61	sh-CTL	LncRIMsh#1	LncRIMsh#2
		0	0	0	0	0	0	0	0	0	0	0	0	0	0	0	0															0.838956	0.63581	0.516438			0.754363	0.48074	0.364333
		7	42.6247	44.5914	42.0694	34.121	54.98	34.8192	23.1758	36.9682	29.8555	23.1721	31.0284	21.0284	23.6791	29.1585	18.8767															0.943874	0.581023	0.413703			1.08925	0.548411	0.442042
		10	76.8222	100.615	117.405	77.2826	88.2717	44.0757	51.6321	58.1767	47.4162	52.5688	33.1304	48.9614	35.1114	56.9225	20.9876															1.26284	0.618424	0.378055			1.217	0.448547	0.335255
		13	165.167	131.968	160.417	147.452	175.938	72.8879	70.5617	61.0208	85.3033	63.9866	47.2615	40.4656	48.7872	60.9759	36.8404
		16	231.584	193.957	249.779	163.114	237.816	94.214	86.2433	95.099	119.514	89.602	60.6437	79.7566	67.0665	74.1355	42.1927
		19	432.438	357.142	367.421	349.573	319.092	144.704	114.52	116.752	122.301	159.013	85.91	113.106	120.755	121.992	46.0476													Figure 5i		EV					LncRIM					LncRIM+DMT1/TFR1-dKD
		22	554.774	498.24	447.174	403.319	322.815	151.149	125.35	140.002	148.373	183.563	114.681	128.27	141.064	143.7	55.8009														0	0	0	0	0	0	0	0	0	0	0	0	0	0	0	0
																															8	16.0871	22.6714	22.8334	28.0919	28.6934	33.6749	58.5446	62.0287	48.0902	64.6833	11.3162	13.5065	15.2391	13.5475	11.8098
																															11	63.4502	53.9262	64.6963	64.827	43.9322	140.25	102.729	119.611	70.0132	125.248	28.2477	28.6834	32.7499	22.4726	25.137
	Figure 5c	sh-CTL	LncRIM sh#1	LncRIM sh#2																											14	153.856	172.472	198.533	202.477	205.675	265.738	240.745	276.351	296.572	303.06	42.7097	58.087	35.0892	48.0902	54.2959
		0.5	0.2	0.14																											17	261.149	283.392	255.146	305.045	290.477	475.338	464.175	439.023	461.953	501.39	80.0132	99.913	86.4845	105.579	95.5622
		0.51	0.16	0.15																											20	358.824	335.301	302.485	389.611	345.301	600.408	526.473	619.384	624.52	595.801	141.455	159.966	144.478	152.869	140.113
		0.57	0.14	0.16																											23	532.011	467.144	486.687	507.056	544.547	816.766	704.224	792.54	793.619	841.984	184.829	201.554	218.821	174.735	269.611
		0.38	0.13	0.17
		0.29	0.19	0.1
	Figure 5e	YAP				Ki67				CD31				Iron																Figure 5k	YAP				ki67				DMT1				TFR1				Iron
		sh-CTL	LncRIMsh#1	LncRIMsh#2		sh-CTL	LncRIMsh#1	LncRIMsh#2		sh-CTL	LncRIMsh#1	LncRIMsh#2		sh-CTL	LncRIMsh#1	LncRIMsh#2															EV	LncRIM	LncRIM+DMT1/TFR1-dKD		EV	LncRIM	LncRIM+DMT1/TFR1-dKD		EV	LncRIM	LncRIM+DMT1/TFR1-dKD		EV	LncRIM	LncRIM+DMT1/TFR1-dKD		EV	LncRIM	LncRIM+DMT1/TFR1-dKD
		20.08	8.28	10.32		18.37	10.64	7.45		15.67	6.89	5.03		4.74	1.51	2.01															12.06	19.8	5.23		15.66	27.31	6.76		6.68	17.67	2.45		6.51	25.95	4.02		8.35	13.32	2.57
		21.12	6.72	7.79		16.55	8.99	8.92		13.96	5.9	4.89		5.48	1.34	1.44															11.4	23.91	3.63		15.68	28.66	7.61		7.34	19.53	2.86		8.06	24.68	3.43		9.97	13.79	3.13
		18.37	7.97	7.35		22.21	7.45	6.74		12.08	5.34	4.36		5.03	1.28	1.16															9.98	21.71	5.01		14.87	30	8.18		7.15	17.92	3.33		5.99	21.02	3.81		7.76	14.22	2.02
		23.33	7.91	9.88		15.57	8.74	6.08		15.21	6.24	5.1		6.21	1.33	1.72															11.16	19.83	4.2		12.79	30.08	5.96		8.02	18.04	3.94		7.73	22.77	4.25		8.2	14.47	1.99
		19.82	9.82	8.21		14.98	7.93	6.58		14.66	5.99	5.41		5.88	1.64	1.44															9.97	22.62	4.22		13.06	30.11	6.28		7.55	18.46	3.52		7.67	23.52	2.99		7.74	13.45	2.36

## Sheet: Figure 6
	Figure 6c	LncRIM	CTGF		LncRIM	CYR61		Figure 6b		YAP high	YAP Low			Ki67 high	Ki67 Low		Figure 6d	LncRIM	DMT1		LnccRIM	TFR1		Figure 6e	TFR1			DMT1			Figure 6g	months	DMT1 high	DMT1 Low		Figure 6h	months	TFR1 high	TFR1 low
		0.189465	0.003906		0.189465	0.038756			Low	20.2	79.8		Low	20.7	79.3			0.047039	0.00714426		0.047039	0.00529924			N	T		N	T			32	1				15	1
		0.186856	0.003151		0.186856	0.033066			High	74.3	25.7		High	59.4	40.6			0.118257	0.0108964		0.118257	0.00344806			0.0159533	0.0252075		0.0159533	0.0285572			15	1				76	1
		0.011049	0.003173		0.011049	0.004944												0.0607909	0.0497875		0.0607909	0.157127			0.0191037	0.0116785		0.0191037	0.038208			76	1				20	1
		0.05329	0.012243		0.035649	0.014989												0.142595	0.019695		0.142595	0.0382075			0.00718897	0.013697		0.00718897	0.0123444			20	1				49	1
		0.043285	0.022718		0.05329	0.107321												0.0674518	0.0289559		0.0674518	0.071647			0.0207607	0.0154099		0.0207607	0.050415			49	1				30	1
		0.020905	0.004456		0.043285	0.032804				CD31 high	CD31 Low			DMT1 high	DMT1 Low			0.0540336	0.0193704		0.0540336	0.0504151			0.018453	0.0169802		0.018453	0.061214			30	1				13	1
		0.143587	0.027039		0.020905	0.025383			Low	13.3	86.7		Low	26.7	73.3			0.0669858	0.0119239		0.0669858	0.0612138			0.017337	0.0303955		0.017337	0.065154			66	1				30	1
		0.036147	0.007922		0.198884	0.023357			High	45.7	54.3		High	50.4	49.6			0.0480274	0.00891222		0.0480273	0.0651541			0.0214928	0.0363979		0.0214928	0.105112			30	1				18	1
		0.011049	0.003173		0.036147	0.028756												0.0698305	0.017579		0.0698304	0.0197774			0.017579	0.0185814		0.017579	0.039555			18	1				36	1
		0.00879	0.00657		0.011049	0.002307												0.179244	0.0217929		0.179244	0.105112			0.0174576	0.0240137		0.0174576	0.0376815			32	1				16	1
		0.008912	0.005574		0.00879	0.025033												0.0301855	0.00837323		0.0575117	0.0395549			0.0180732	0.00728932		0.0180732	0.034197			16	1				70	0
		0.045123	0.012691		0.008912	0.010083				TFR1 high	TFR1 Low			Iron high	Iron Low			0.129408	0.0248605		0.129408	0.17566			0.00866851	0.0252075		0.00866851	0.0693481			75	0				45	0
		0.043285	0.012869		0.045123	0.024137			Low	20.8	79.2		Low	19.8	80.2			0.0579117	0.0162885		0.0579118	0.0341967			0.0139848	0.0689612		0.0139848	0.050067			62	0				80	0
		0.047039	0.016398		0.043285	0.041521			High	59.4	40.3		High	77.6	22.4			0.0279695	0.0126914		0.0279695	0.154963			0.0126914	0.0533609		0.0126914	0.069348			12	1				76	0
		0.108067	0.017039		0.047039	0.031864												0.0607909	0.0191037		0.0607909	0.0275845			0.018453	0.0567199		0.018453	0.081334			80	0				25	1
		0.050415	0.017802		0.108067	0.059954												0.0853775	0.0252075		0.0853775	0.0150928			0.0195052	0.0183255		0.0195052	0.052556			79	0				79	0
		0.044811	0.007705		0.050415	0.046652												0.17337	0.0287288		0.017337	0.0093553			0.0172173	0.0289559		0.0172173	0.038208			45	0				68	0
		0.031467	0.025559		0.044811	0.02683												0.0679209	0.0170983		0.00988872	0.0500669			0.0216423	0.0112028		0.0216423	0.032577			68	0				78	0
		0.198884	0.013906		0.031467	0.050067												0.0213444	0.00961832		0.0213444	0.0092265			0.0149885	0.0204749		0.0149885	0.046714			78	0				15	1
		0.036147	0.004425		0.23816	0.090873												0.124303	0.0372124		0.00825795	0.00860863			0.0150928	0.0248605		0.0150928	0.0275845			15	1				20	1
		0.05366	0.003448		0.036147	0.050067												0.0214928	0.00596195		0.0214928	0.0061722			0.0209051	0.0162885		0.0209051	0.0356489			76	1				49	1
		0.023035	0.012517		0.05366	0.050415												0.0567199	0.0168629		0.0310341	0.0693481			0.0149885	0.0279695		0.0149885	0.035897			20	1				30	1
		0.164939	0.019777		0.023035	0.006479												0.108212	0.0159619		0.0108212	0.0245183			0.0093553	0.0248605		0.0093553	0.065607			49	1				13	1
		0.031467	0.005559		0.198884	0.033357												0.0518325	0.00955188		0.0518325	0.0143779			0.0193704	0.0270168		0.0193704	0.07911			78	0				78	0
		0.102949	0.013322		0.044811	0.01243												0.0567199	0.0168629		0.0111254	0.00704102			0.0210505	0.0130483		0.0210505	0.046714			35	1				70	0
		0.044811	0.007705		0.132127	0.032804												0.137922	0.0182526		0.0137922	0.0813339			0.0200535	0.0191037		0.0200535	0.0255243			78	0				77	0
		0.132127	0.029977		0.011049	0.004944												0.0934281	0.0178668		0.00759887	0.014885			0.013697	0.0104526		0.013697	0.044811			23	1				78	0
		0.225313	0.016944		0.225313	0.031467												0.0128686	0.00575886		0.0128686	0.004044			0.0167465	0.014885		0.0167465	0.031034			21	1				21	1
		0.094078	0.006992		0.094078	0.073302												0.026278	0.0118415		0.026278	0.0128686			0.0195052	0.0111254		0.0195052	0.0758872			24	1				24	1
		0.06983	0.007442		0.06983	0.037944												0.0128686	0.00854917		0.0128686	0.013697			0.0127797	0.0160643		0.0127797	0.030186			71	0				31	1
		0.109576	0.006848		0.109576	0.047039												0.00903663	0.00526263		0.00903663	0.00454974			0.0066152	0.0142786		0.0066152	0.0486978			31	1				74	0
		0.060791	0.00568		0.060791	0.026278												0.145786	0.0262584		0.0145786	0.0132304			0.0092265	0.0279695		0.0092265	0.051474			71	0				61	0
		0.020905	0.004456		0.020905	0.036398												0.0679209	0.0170983		0.00526263	0.052556			0.015625	0.0162885		0.015625	0.0693481			9	1				9	1
		0.125	0.002899		0.125	0.021493												0.0115978	0.0105253		0.0115978	0.0382075				0.0189718			0.035649			73	0				73	0
		0.246558	0.051679		0.246558	0.035403												0.00754638	0.00477594		0.00754638	0.029977				0.0418102			0.070316			71	0				61	0
		0.163799	0.011281		0.163799	0.023035												0.0093553	0.00335377		0.0093553	0.0107464				0.069348			0.039555			17	1				17	1
		0.098073	0.002167		0.098073	0.008729												0.00794841	0.00260643		0.0179484	0.0325771				0.081334			0.029977			24	1				24	1
		0.042101	0.007759		0.042101	0.022561												0.150927	0.0418661		0.00666121	0.0277763				0.052556			0.0758872			67	0				60	0
		0.020054	0.008032		0.020054	0.017098												0.143587	0.026278		0.00652412	0.0102374				0.038208			0.153893			45	1				67	0
		0.06983	0.007442		0.035649	0.014989												0.0110485	0.0115978		0.0110485	0.046714				0.032577			0.0486978			6	0				61	0
		0.035649	0.010309		0.031467	0.050067												0.0647041	0.0084343		0.108819	0.0255594				0.046714			0.0813339			9		1			9		1
		0.044811	0.007705		0.06983	0.037944												0.0973956	0.00759887		0.0167465	0.00955188										13		1			52		1
		0.036147	0.004425		0.036147	0.035158												0.0374212	0.0105253		0.213444	0.0922651										79		0			64		1
		0.150726	0.00357		0.150726	0.11724												0.214641	0.0363979		0.142595	0.0382075										79		0			45		0
		0.148651	0.004425		0.148651	0.013322												0.0248605	0.00744248		0.0903663	0.0454974										80		0			80		0
		0.109576	0.006848		0.109576	0.047039												0.122427	0.0183255		0.0540336	0.0504151										77		0			79		0
		0.060791	0.00568		0.060791	0.026278												0.0940779	0.0192265		0.0669858	0.0612138										77		0			80		0
		0.072796	0.007239		0.072796	0.015759												0.0409498	0.00647906		0.0480274	0.0651541										78		0			77		0
		0.076415	0.006045		0.076415	0.053165												0.108819	0.0168629		0.0698305	0.0197774										78		0			77		0
		0.125	0.002899		0.125	0.021493												0.187106	0.0526263		0.179244	0.105112										82		0			78		0
		0.417544	0.024129		0.417544	0.048047												0.0982042	0.0209		0.0575117	0.0395549										76		0			78		0
		0.246558	0.011679		0.246558	0.035403												0.0670754	0.01763		0.0128686	0.004044										68		1			80		0
		0.189465	0.011518		0.189465	0.024518												0.0210505	0.00995751		0.0579117	0.0341967										79		0			68		1
		0.198884	0.003906		0.198884	0.023357												0.075363	0.0145183		0.0115978	0.0382075										79		0			79		0
		0.186856	0.003151		0.186856	0.036398												0.139848	0.0434572		0.00754638	0.029977										79		0			75		0
		0.024518	0.017391		0.024518	0.006479												0.0132304	0.0153034		0.114382	0.0401071										74		0			68		0
		0.013888	0.003173		0.013888	0.005873												0.0660636	0.0151977		0.0179484	0.0357706										79		0			79		0
		0.210224	0.012093		0.210224	0.057512												0.101532	0.018453		0.122427	0.0358968										21		1			73		0
		0.114229	0.005373		0.114229	0.012344												0.0301855	0.00837323		0.00652412	0.0102375										11		1			21		1
		0.098073	0.002167		0.098073	0.008729												0.150927	0.0418661		0.0110485	0.046714										78		0			11		1
		0.163799	0.011281		0.163799	0.023035												0.118823	0.0178939		0.0633725	0.046714										74		0			78		0
		0.466516	0.022037		0.466516	0.052804												0.15822	0.020193		0.132304	0.110341										9		1			74		0
		0.147624	0.004425		0.147624	0.064732												0.114382	0.019915		0.122427	0.0358968										64		1			9		1
		0.148651	0.013151		0.044502	0.031239												0.167465	0.0286086		0.0940779	0.0656073										30		1			52		1
		0.312083	0.03125		0.036147	0.035158												0.0547879	0.0165159		0.214641	0.0674646										13		1			76		1
		0.406126	0.0184435		0.043285	0.041521												0.047039	0.008144		0.132304	0.111034										75		0			76		0
		0.00879	0.00657		0.043285	0.024518												0.118257	0.010896		0.118415	0.0592077										78		0			80		0
		0.147624	0.013151		0.105843	0.048361												0.0607909	0.041521		0.114382	0.0401071										76		0			81		0
		0.311878	0.03125		0.406126	0.071387												0.142595	0.019104		0.0915054	0.0522628										78		0			82		0
		0.050415	0.007802		0.273573	0.118257												0.0674518	0.028956		0.0547879	0.0674518										73		0			79		0
		0.323088	0.019037		0.312083	0.059162												0.0540336	0.01937		0.0567199	0.0200535										11		1			11		1
		0.208772	0.015517		0.128514	0.075887												0.0669858	0.011924		0.0679209	0.0260965										70		0			71		0
		0.024518	0.002388		0.311878	0.135403												0.0480273	0.008912		0.0204749	0.0115978										77		0			72		0
		0.400535	0.026258		0.281265	0.098698												0.0698304	0.017579		0.0213444	0.0092265										77		0			77		0
		0.00879	0.00657		0.148651	0.057396												0.179244	0.021793		0.0518325	0.0343779										74		0			77		0
		0.208772	0.015517		0.435275	0.151739												0.0575117	0.020475		0.0973956	0.0587987										70		0			70		0
		0.111878	0.013125		0.031467	0.014989												0.129408	0.024861		0.0633725	0.046714										71		0			63		0
		0.200268	0.019777		0.23816	0.107738												0.0579118	0.016289		0.0620683	0.0479632										63		0			63		0
		0.178006	0.011518		0.016402	0.027584												0.0607909	0.019104		0.128686	0.04044										65		0			65		0
		0.072796	0.007239		0.036147	0.035158												0.26278	0.0367342		0.26278	0.128686										63		0			63		0

## Sheet: Supplementary Figure 1
	Figure S1b		Loc729013		Loc645249		Loc653160		LINC00467		PACRG-AS1		DNAJB8-AS1										Figure S1l		G2/M			S			G0/G1						Figure S1p
		si-CTL	#1	#2	#1	#2	#1	#2	#1	#2	#1	#2	#1	#2										sh-CTL	66.3	66.56	66.67	22.99	23.97	23.87	10.72	9.48	9.46
		1.09429	0.244855	0.320856	0.454799	0.324585	0.157127	0.144586	0.108819	0.178006	0.627058	0.130609	0.15932	0.703831										sh-CTL+FAC	61.02	59.68	60.26	28.25	27.27	26.21	10.73	13.04	13.53
		0.939523	0.20733	0.244855	0.379797	0.367718	0.175556	0.176777	0.0595399	0.179244	0.286513	0.0471477	0.153893	0.634328										LncRIM-sh1	74.48	74.17	74.75	17.91	16.2	16.94	7.61	9.63	8.31
		0.972655	0.214641	0.279322	0.398679	0.428293	0.194791	0.168404	0.295248	0.186648	0.298679	0.308497	0.120742	0.494246										LncRIM-sh1+FAC	69.16	68.91	70.62	19.86	20.55	21.22	10.98	10.54	8.16
																								LncRIM-sh2	72.64	72.78	73.36	15.06	14.73	14.52	12.3	12.5	12.12
																								LncRIM-sh2+FAC	67.01	66.22	67.47	20.35	19.69	19.5	12.64	14.09	13.03
	Figure S1f	MCF10A	T47D	MDA-MB-453	MCF7	BT549	MDA-MB-468	MDA-MB-231		Figure S1g	sh-CTL	LncRIM#sh1	LncRIM#sh2
		0.89296	2.02324	3.24151	12.477	2.1386	6.48304	15.1067			513	202	218
		1.04729	2.30804	4.07462	10.6787	2.16845	4.91322	18.3792			509	228	215
		1.0693	1.23685	4.71307	9.09096	1.51222	7.42634	20.0876			422	252	224										Figure S1n	LncRIM				TFR1				DMT1
																								sh-CTL	sh-1	sh-2		sh-CTL	sh-1	sh-2		sh-CTL	sh-1	sh-2
																								1.33793	0.441352	0.408951		0.993093	0.441352	0.468964		1.00463	0.413704	0.516016
	Figure S1j	MCF7			MDA-MB-468																			1.27456	0.368567	0.363493		0.946058	0.291183	0.457858		0.911725	0.280616	0.432104
		EV	OV-LncRIM		EV	OV-LncRIM																		1.25732	0.295248	0.467132		1.06437	0.406126	0.526986		1.09177	0.352738	0.399223
		1.01335	0.58306		1.09038	0.401906
		1.18625	0.842994		0.964682	0.413222
		1.14548	0.872999		1.15862	0.325888
																							Figure S1o	DMT1			TFR1
																								EV	LncRIM		EV	LncRIM
	Figure S1k	MCF7																						0.950442	1.79834		0.988512	1.81748
			sh-CTL			LncRIM-sh1			LncRIM-sh2			sh-CTL+FAC			LncRIM-sh1+FAC			LncRIM-sh2+FAC						0.930882	1.90737		0.961481	1.84043
		0	0	0	0	0	0	0	0	0	0	0	0	0	0	0	0	0	0	0				1.13027	2.03685		1.05214	2.10873
		12	0.0456	0.0421	0.0515	0.0438	0.0472	0.0566	0.042	0.0457	0.0405	0.0696	0.0606	0.0578	0.0503	0.0443	0.0443	0.0361	0.0493	0.0482
		24	0.1288	0.1053	0.1224	0.0762	0.077	0.076	0.0805	0.1018	0.0783	0.1365	0.1481	0.1355	0.0897	0.093	0.0933	0.0924	0.0943	0.0904
		48	0.2562	0.2837	0.2246	0.1232	0.1199	0.1282	0.1299	0.1483	0.1473	0.409	0.3813	0.42972	0.1922	0.2005	0.189	0.1713	0.1935	0.2168
		72	0.6744	0.7089	0.6859	0.4173	0.4792	0.5515	0.5129	0.5675	0.5465	0.9125	1.05	1.1167	0.5819	0.6921	0.6751	0.5899	0.5921	0.6841
		MDA-MB-468
			sh-CTL			LncRIM-sh1			LncRIM-sh2			sh-CTL+FAC			LncRIM-sh1+FAC			LncRIM-sh2+FAC
		0	0	0	0	0	0	0	0	0	0	0	0	0	0	0	0	0	0	0
		12	0.2941	0.22674	0.25412	0.2061	0.2278	0.2145	0.2334	0.234903	0.2138	0.2991	0.3697	0.3817	0.323	0.3966	0.3103	0.2941	0.2825	0.2803
		24	0.6333	0.6352	0.6849	0.5098	0.4986	0.53798	0.4639	0.51291	0.4453	1.0547	0.8177	0.9411	0.7405	0.7231	0.80437	0.6835	0.6554	0.7372
		48	1.43115	1.50209	1.4852	1.0467	0.9946	1.1177	1.043	1.01632	0.9874	1.7963	1.5868	1.625	1.27442	1.2946	1.3192	1.2852	1.1946	1.3192
		72	1.8551	2.0755	1.814	1.2472	1.2266	1.306	1.3737	1.3583	1.4743	2.3899	2.1272	2.6321	1.853	1.98401	1.92714	1.7491	1.7367	1.817

## Sheet: Supplementary Figure 2
	Figure S2a							Figure S2c	MCF7	MDA-MB-468		Figure S2f									Figure S2g										Figure S2h											Figure S2i
									676	459
									618	466
									776	580
								Figure S2e	EV	OV-LncRIM
									0.588	0.923
									0.822	0.675
									0.825	0.819
									0.811	0.718
									0.709	0.643
	Figure S2j
											Figure S2k	0	1			Figure S2m									Figure S2o
												25	0.51
												50	0.29
												100	0.19
												200	0.18

## Sheet: Supplementary Figure 3
	Figure S3a	CTGF						Figure S3c							Figure S3d	EV	WT	5SA-YAP	S94A-YAP		Figure S3f								Figure S3j	MCF7					MDA-MB-468							Figure S3n	LncRIM					Figure S3o	IRP2
		sh-CTL	LncRIM	YAP-sh+LncRIM	YAP-sh+YAP+LncRIM											1.0163	1.96337	5.66993	1.11748											non-IRE	IRE	1A	1B		non-IRE	IRE	1A	1B					sh-CTL	LncRIM-sh1	LncRIM-sh2				sh-CTL
		1.05702	2.02792	0.695555	2.44972											1.05214	1.74513	5.63076	1.28639											0.627056	54.8214	1.51922	8.53388		1.01162	10.6831	0.217135	0.370274					1.06192	0.452713	0.440334				0.972655
		0.913831	2.89212	0.646176	1.82359											0.935189	1.99077	5.62166	1.30435											0.307076	60.408	0.33371	6.87326		0.787401	8.74368	0.00447675	0.320116					1.03288	0.573025	0.542115				1.02101
		1.03526	2.82264	0.421965	1.95926																									1.29834	64.7437	0.355191	6.68903		0.622725	8.48302	0.39685	0.777366					0.911725	0.488581	0.428293				1.00696
	Figure S3b	CYR61													Figure S3e	EV	WT	5SA-YAP	S94A-YAP
		sh-CTL	LncRIM	YAP-sh+LncRIM	YAP-sh+YAP+LncRIM											1.03527	1.94531	4.01546	1.16229										Figure S3k		Scramble			IRP2 sh#1			IRP2 sh#2
		1.06212	3.16747	0.421421	3.86801											1.24833	2.12907	4.08405	1.01391											IRP2	0.96817	1.16743	0.884745	0.257623	0.137103	0.319377	0.279968	0.124424	0.188591
		0.924131	3.31873	0.287839	3.29119											0.773783	1.95884	4.56306	1.62766											DMT1-IRE	1.00463	1.04729	0.950439	0.581023	0.385998	0.443396	0.593231	0.491978	0.485205			Figure S3p		IRP2-sh		LncRIM-sh
		0.991692	2.48515	0.430276	4.51064																									non-IRE	0.954841	1.00928	1.03766	1.10445	1.05946	0.884745	0.758521	0.808762	1.05231				sh-CTL	sh1	sh2	sh1	sh2
																																											1.00269	1.30054	1.37399	1.31623	1.38644
																																											0.963017	1.40605	1.54961	1.29658	1.33427
																																											1.03429	1.49056	1.62505	1.37345	1.42426
															Figure S3g		LncRIM-KD
																sh-CTL	EV	WT	5SA	S94A									Figure S3l		Scramble			IRP2-KD
																1.01916	1.62005	0.981892	0.693333	1.44297										Vector	1.28343	1.10957	0.702222	0.432132	0.397237	0.37375
																0.998117	1.76447	0.951513	0.766614	1.64999										LncRIM	1.91572	2.25397	1.83396	1.68618	1.49666	1.75623
																0.98272	1.81087	0.916038	0.832809	1.61232										Flag-YAP	2.82843	2.9897	2.77022	2.27919	2.4644	2.24901						Figure S3q
																														LncRIM+YAP	4.08405	3.33834	3.41666	3.05252	2.75108	3.08075
															Figure S3i	pGL4	pGL4+YAP-5SA	DMT1-promoter	DMT1-promoter+YAP-5SA
																0.8373	3.07513	1.79636	6.40278										Figure S3m		Scramble			IRP2-KD
																1.25944	3.32347	2.14819	6.67188											Vector	1.00928	1.00231	0.988512	0.551215	0.499196	0.675545
																0.876743	3.38014	2.33076	6.39765											LncRIM	1.30435	1.71701	1.63958	1.07425	1.36942	1.18284
																														Flag-YAP	1.75035	1.99539	1.65214	1.38831	1.40427	1.60769
																														LncRIM+YAP	2.35974	2.44512	2.49498	1.99797	1.81748	1.85045
[truncated: 2 more columns]

## Sheet: Supplementary Figure 4
	Figure S4a									Figure S4b													Figure S4c											Figure S4d		EV			YAP-WT			YAP-5SA			YAP-S94A
																																			CTGF	0.997692	0.856584	1.17013	1.62076	2.19471	3.42634	5.52765	4.9818	4.64818	1.06191	1.34413	1.10701
																																			CYR61	1.28047	0.76137	1.02574	2.78592	2.59408	3.19689	9.10507	6.26407	8.03707	1.29834	1.18647	1.43709
																																			LncRIM	1.35035	0.791867	0.935189	2.13189	2.22547	2.74512	7.90809	6.16171	7.42983	1.00928	1.35035	1.06683
																																		Figure S4e		0			100			200			400			500
																																			12	0.6299	0.5922	0.6101	0.7942	0.7899	0.7418	0.9274	0.8917	0.7358	0.689	0.7509	0.7437	0.7724	0.8904
																																			24	1.0303	1.1513	1.1204	1.5361	1.49286	1.4606	1.6801	1.7581	1.70911	0.8365	0.842	0.8246	0.7721	0.7302
																																			36	1.9884	1.7942	1.8205	2.4256	2.3292	2.5082	2.6862	2.8038	2.792	1.4227	1.4108	1.4726	1.3978	1.41297
																																			48	2.1267	2.1441	2.2579	3.0219	2.7466	2.9172	3.19993	3.3335	3.2984	1.812	1.8369	1.8611	1.7869	1.74005
																																			60	2.7455	2.6544	2.8309	3.4616	3.4249	3.2702	3.811	3.8089	3.9658	2.1771	2.017	1.9035	1.884	1.9085
																																		Figure S4h		0			24			36			48
																																			CTGF	1.17284	0.852635	1.03894	1.62397	1.66576	1.44394	2.86791	2.36198	2.79147	2.73208	3.29436	3.13491
																																			CYR61	0.99654	1.00347	0.883794	1.3322	1.52338	1.41248	2.33613	1.93858	2.48414	2.62989	2.61172	2.45981
																																		Figure S4i	CTGF(MCF7)										CYR61(MCF7)
																																				Ctrl			FAC							Ctrl			FAC
																																			sh-CTL	1.06192	1.13813	0.827407	1.71748	1.69701	1.58372				sh-CTL	1.12506	0.976606	1.11396	2.16328
																																			LncRIM-sh1	0.290512	0.340927	0.435969	1.20445	1.15961	1.28312				LncRIM-sh1	0.398843	0.458565	0.40682	1.58957
																																			LncRIM-sh2	0.462811	0.520031	0.362811	1.19683	1.3909	1.20928				LncRIM-sh2	0.407097	0.390496	0.386418	1.63684
																																		Figure S4j	CTGF(MCF7)								CYR61(MCF7)
																																				Ctrl			FAC					Ctrl			FAC
																																			EV	0.924452	1.04006	1.04006	1.9816	2.12219	1.77358		EV	1.04006	0.93088	1.03288	2.30804	2.07369	2.03731
																																			LncRIM	1.8406	2.10088	1.90178	3.59668	4.94173	4.15287		LncRIM	1.75402	1.63203	1.95705	4.77886	5.38548	4.6772
[truncated: 16 more columns]

[truncated: 1 more sheets: Supplementary Figure 5]
